# Supplementary material for: Therapeutic Potential of Kinkeliba (Combretum micranthum G. Don) Ethanolic Extract in Chronic DSS-Induced Colitis
Source: Molecules. 2026 Apr 23;31(9):1401. doi: 10.3390/molecules31091401 (PMC13165367; doi:10.3390/molecules31091401)
Supplement: Supplementary file 1 [file molecules-31-01401-s001.zip]

Archive with 1 entries (1 files):
- molecules-4259996-supplementary.pdf
